# Supplementary material for: Palladium Hydroxide (Pearlman’s Catalyst) Doped MXene (Ti3C2Tx) Composite Modified Electrode for Selective Detection of Nicotine in Human Sweat
Source: Biosensors (Basel). 2022 Dec 29;13(1):54. doi: 10.3390/bios13010054 (PMC9856038; doi:10.3390/bios13010054)
Supplement: Supplementary file 1 [file biosensors-13-00054-s001.zip]

Archive with 1 entries (1 files):
- biosensors-2054103-supplementary.pdf
